# Supplementary material for: Blood Melatonin in Breast Milk-Fed Preterm Infants: Longitudinal Biomonitoring to 38 Weeks’ Postmenstrual Age (ProMote Study)
Source: Children (Basel). 2025 Nov 4;12(11):1490. doi: 10.3390/children12111490 (PMC12651348; doi:10.3390/children12111490)
Supplement: Supplementary file 1 [file children-12-01490-s001.zip]

Archive with 1 entries (1 files):
- children-3862347-supplementary.pdf
